# Supplementary material for: Hill Runner's Physiology, Performance and Nutrition: A Descriptive Study
Source: Front Sports Act Living. 2021 Aug 17;3:676212. doi: 10.3389/fspor.2021.676212 (PMC8415831; doi:10.3389/fspor.2021.676212)
Supplement: Supplementary file 2 [file Table_1.xlsx]

## Sheet: Characteristics+Energy
Participant	Sex (1=male; 2=female)	Age	Years hill running	Hours hill running per w.	Height (m)	Weight (kg)	BMI	BF%	∑8SF (mm)	Triceps (mm)	Subscapular	Biceps	Iliac crest	Supraspinale	Abdominal	Front thigh	Medial calf	W:H ratio	E:T ratio (∑triceps, front thigh and calf / ∑ subscap, iliac and abd)	Endomorphy	Mesomorphy	Ectomorphy	RMR	EE (3-day average)	TEE average	EI kcal (3-day average)	CHO g (average)	PRO g (average)	Fat g (average)	CHO (g·kg¯¹) average	PRO (g·kg¯¹) average	Fat (g·kg¯¹) average	CHO kcal (average)	PRO kcal (average)	Fat kcal (average)	% CHO	%PRO	%FAT	TEE : 0.9
1	2	57	5	6	1.623	58.2	22.0946	17.31	94.9	18.3	10.2	5.8	13.8	5.6	11.8	25.2	5.6	0.73	1.37	3.66458	3.7598	2.08061	1558.76	868.511	2427.27	1719.86	221.16	46.56	64.02	3.8	0.8	1.1	884.64	186.24	576.18	51.4366	10.8288	33.5015	2696.97
2	1	55	4	2	1.689	73.1	25.6247	12.62	87.6	11.2	13	6.4	15.6	11.6	14.2	9.3	6.3	0.89	0.626	3.7	5.9	1.1	1905.25	436.915	2342.16	1659.95	116.96	124.27	73.1	1.6	1.7	1	467.84	497.08	657.9	28.184	29.9455	39.6337	2602.4
3	2	21	4.5	5	1.7935	63.8	19.8343	19.2	97	14.2	6.5	6.1	12.8	9.2	10	22.6	15.6	0.7	1.7884	2.9	2.3	4.3	1634.11	1106.42	2740.53	3429.35	431.403	117.96	136.904	6.7618	1.8489	2.14583	1725.61	471.839	1232.13	50.3189	13.7589	35.9291	3045.04
4	2	22	8	2	1.627	59.5	22.4772	17	110.3	12.4	9.2	10.2	15.2	8.2	12.8	33.3	9	0.78	1.47043	3.2	4.5	2	1586.6	777.772	2364.37	2383.22	292.469	80.2814	89.8729	4.91545	1.34927	1.51047	1169.88	321.126	808.856	49.088	13.4744	33.9396	2627.08
5	2	58	4	4	1.64	53.75	19.9844	19.26	100.3	18.4	8.9	7.6	13.3	7.4	12.2	21.5	11	0.67	1.47965	3.7	3.7	3.3	1454.75	574.765	2029.52	1314.27	155.875	43	59.125	2.9	0.8	1.1	623.5	172	532.125	47.4409	13.0871	40.4883	2255.02
6	1	58	3	3	1.782	73.45	23.13	10.98	80.2	7.4	11.3	4.7	17.7	10	18.4	7.3	3.4	0.89	0.381857	2.8	4.5	2.6	1938.47	329.9	2268.37	2236.49	308.49	80.795	58.76	4.2	1.1	0.8	1233.96	323.18	528.84	55.174	14.4503	23.646	2520.42
7	1	57	8	1	1.7975	90.95	28.1491	13.76	93.1	11.4	13.4	7.2	14.5	11.6	15.8	12.6	6.6	0.93	0.700229	3.53195	5.67127	0.878914	2225.58	788.291	3013.87	2045.08	245.565	63.665	81.855	2.7	0.7	0.9	982.26	254.66	736.695	48.0303	12.4523	36.0227	3348.74
8	2	31	0.4	4	1.667	55.6	20.008	14	71.3	11.8	8.2	4.6	9.8	5.7	10	15.6	5.6	0.72	1.17857	2.6	3.7	3.4	1551.95	490.515	2042.47	1658.35	162.477	63.21	87.6233	2.92224	1.13687	1.57596	649.907	252.84	788.61	39.1899	15.2464	47.5538	2269.41
9	2	21	1	6	1.496	51.4	22.9668	20.4	100.6	13.7	12.7	6.8	16.2	10.6	11.6	16.5	12.5	0.81	1.05432	4.3	4	1	1400.34	625.599	2025.94	1828.24	263.62	62.317	58.2661	5.12879	1.21239	1.13358	1054.48	249.268	524.395	57.6774	13.6343	28.6831	2251.05
10	1	23	3	3	1.8095	76.8	23.4555	12.41	83.5	10.8	10.6	4.9	12.7	7.8	12.1	13.2	11.4	0.83	1	2.8	4.9	2.6	1979.93	1021.94	3001.88	2385.46	262.753	194.465	61.7124	3.42127	2.5321	0.803547	1051.01	777.862	555.411	44.0592	32.6085	23.2832	3335.42
11	2	60	1.5	3	1.6475	52.7	19.416	11.31	50.3	7.8	4.7	2.8	7.2	4.7	7.2	7.5	8.4	0.73	1.24084	1.65298	3.80537	3.59044	1528.27	314.55	1842.82	1934.53	179.18	94.86	94.86	3.4	1.8	1.8	716.72	379.44	853.74	37.0488	19.6141	44.1317	2047.58
12	1	52	15	2.5	1.8205	86.5	26.0997	25.83	180.2	14	19.2	10.6	33.9	19.4	35.2	37.5	10.4	0.93	0.701019	4.9388	5.94951	1.5566	1911.46	622.689	2534.14	1421.04	164.35	43.25	60.55	1.9	0.5	0.7	657.4	173	544.95	46.262	12.1742	38.3487	2815.72
13	1	36	10	5	1.8805	77.2	21.8308	9.08147	62	7.6	7.7	2.6	10.6	5.5	10	12.9	5.1	0.82	0.904594	1.8	4.1	3.8	2044.16	1462.67	3506.85	-	-	-	-	-	-	-	-	-	-	-	-	-	3896.5
14	1	30	-	-	1.8935	76.6	21.3648	7.65533	50.5	5.2	6.5	3.8	7.5	5.3	7.6	8.6	6	0.83	0.916667	1.3	3.4	4.1	2056.19	1580.02	3636.21	2354.51	287.318	88.2876	77.0851	3.75089	1.15258	1.00633	1149.27	353.15	693.766	48.8116	14.9989	29.4654	4040.23
15	1	51	-	6	1.827	79.4	23.7872	9.98588	64.7	7.6	7.2	2.4	8	6.7	21	8.2	3.6	0.83	0.535912	1.9	4.5	2.6	2072.37	980.413	3052.78	2301.75	275.395	70.8111	87.2927	3.46845	0.891828	1.0994	1101.58	283.245	785.634	47.8583	12.3056	34.132	3391.98
16	1	20	4	3	1.917	81.4	22.1503	10.174	67	10	7.8	3.8	9.2	7	14	9.2	6	0.82	0.812903	2.2	4.1	3.8	2108.6	426.277	2534.88	2922.84	349.194	69.6191	104.459	4.28985	0.855271	1.28328	1396.77	278.476	940.134	47.7883	9.5276	32.1651	2816.53
17	2	46	15.5	2	1.6025	53.3	20.7554	12.9	62.5	10.8	8.6	3.8	9.3	5.2	8.6	12.1	4.1	0.77	1.01887	2.6	4.8	2.6	1521.92	1043.98	2565.9	2670.8	310.094	109.955	109.945	5.81789	2.06295	2.06275	1240.38	439.82	989.502	46.4421	16.4677	37.0489	2851
18	2	44	13	3	1.6495	54.2	19.9202	8.65	54.2	6.4	6.3	2.8	6.7	4.2	8.5	15.2	4.1	0.77	1.19535	1.6	3.6	3.4	1589.26	1158.76	2748.02	3342.91	447.437	136.387	111.913	8.25529	2.51636	2.06482	1789.75	545.547	1007.22	53.5385	16.3195	30.13	3053.35
19	1	39	10	4.5	1.7965	83	25.7172	14.68	100.2	9.3	11.2	4.3	16.3	7	28.4	16.3	7.4	0.85	0.59034	2.6	5	1.6	2057.87	1140.53	3198.4	2598.63	345.454	65.9264	101.166	4.16209	0.794293	1.21887	1381.81	263.705	910.497	53.1747	10.1479	35.0375	3553.78
20	1	33	6	6	1.799	67.55	20.872	9.37	65.3	7.8	9.8	3	12.2	5.2	15.1	8.2	4	0.78	0.539084	2.1	3.5	3.8	1846.84	826.313	2673.15	2986.45	371.509	103.125	117.59	5.49977	1.52665	1.74078	1486.04	412.5	1058.31	49.7593	13.8124	35.4369	2970.16
21	1	37	0.5	1.5	1.571	59.4	24.0677	23.5	130.3	19	20	7.6	23.1	15.4	16.4	21.3	7.5	0.89	0.803361	5.8	4.5	1	1499.18	340.565	1839.74	1733.66	178.863	128.473	55.9933	3.01117	2.16285	0.942649	715.453	513.893	503.94	41.2685	29.6422	29.068	2044.16
22	1	43	5	2.5	1.7565	61.3	19.8685	7.8077	53.7	9.2	10.1	3.2	9.8	4.1	5.7	6.3	5.3	0.86	0.8125	2.2	3.7	4.1	1743.31	520.236	2263.54	2535.9	241.872	120.743	104.877	3.94571	1.9697	1.71088	967.488	482.971	943.893	38.1516	19.0453	37.2212	2515.05
23	1	50	10	4	1.8665	76.5	21.9586	11.2202	78.7	8.6	8.3	4.3	14.8	5.8	20.1	10	6.8	0.8	0.587963	2	4.1	3.7	1994.16	633.336	2627.5	2029.38	227.857	89.1267	80.8233	2.97852	1.16505	1.05651	911.427	356.507	727.41	44.9116	17.5673	35.844	2919.44
24	1	23	1.5	8	1.7055	71.1	24.4437	7.4185	50	4.6	7.1	2.6	8.4	5.6	8.4	7.9	5.4	0.84	0.748954	1.6	5.6	1.6	1948.16	944.328	2892.49	2314.44	302.983	119.472	69.3796	4.26136	1.68034	0.975803	1211.93	477.89	624.416	52.3638	20.6482	26.9791	3213.88
25	1	53	17	3	1.7645	66.05	21.2143	12.38	83.9	12.5	8.3	4.6	12.4	7.2	16.4	14.5	8	0.84	0.943396	2.7	4.8	3.4	1773.64	976.087	2749.73	2723.13	323.645	85.865	105.68	4.9	1.3	1.6	1294.58	343.46	951.12	47.5401	12.6127	34.9274	3055.25
26	2	28	10	9	1.674	57.4	20.4833	12.4	60.4	10	7.7	3.8	8.4	6.7	9.2	11.2	3.4	0.74	0.972332	2.5	3.7	3.2	1605.96	832.858	2438.82	2006.59	262.538	58.389	79.9481	4.57383	1.01723	1.39282	1050.15	233.556	719.533	52.3351	11.6395	35.8585	2709.8
27	1	47	8	3.5	1.7515	71.8	23.4048	12.18	84.5	10	11	4.7	15	10.3	22.4	6.8	4.3	0.82	0.44	3.1	4.5	2.3	1887.13	-	-	-	-	-	-	-	-	-	-	-	-	-	-	-	-
28	2	21	1	0.5	1.7735	65.3	20.7611	18.9	110.2	12.5	9.4	7.4	14.6	10.7	17.3	26.5	11.8	0.68	1.23002	3.2	2.9	3.7	1665.66	936.548	2602.21	2563	349.3	85.9	71.4333	5.34916	1.31547	1.09393	1397.2	343.6	642.9	54.5142	13.4062	25.0839	2891.34

## Sheet: VO2max|peak
Participant	Warm-up (Yes/No)	VO2max/peak_Lab (ml/kg/min)	VO2max/peak stage	Last stage	Age	Age-predicted max HR=220-age	HR at VO2max	HR ± 10 bpm of the age-predicted maximum (YES/NO)	RER at VO2max	RPE rating at VO2max	RPE at stage before	Plateau (Yes/No)	VO2max/peak
1	Yes	36.8	5	5	57	163	≥163	Yes	1.05	-	16	Yes	Max
2	Yes	50.4	5	5	55	165	≥169	Yes	0.98	18	15	No	Max
3	Yes	53.8	7	7	21	199	-	-	1.02	-	13	No	Peak
4	Yes	52.9	7	8	22	198	193	Yes	1.05	19	15	Yes	Max
5	Yes	37.3	4	4	58	162	142	No	1.11	20	13	No	Max
6	Yes	46	6	6	58	162	161	Yes	1.08	-	16	Yes	Max
7	Yes	42.7	5	5	57	163	146	No	1.09	14	12	No	Peak
8	Yes	43.1	5	5	31	189	166	No	1.09	17	11	No	Max
9	Yes	44.6	5	6	21	199	154	No	1.04	14	13	Yes	Max
10	Yes	61.9	8	8	23	197	189	Yes	1.09	19	17	No	Max
11	Yes	51.7	6	6	60	160	138	No	1.07	17	15	No	Max
12	Yes	47.5	7	7	52	168	151	No	1.14	-	15	Yes	Max
13	Yes	63.6	8	8	36	184	179	Yes	1.05	17	15	No	Max
14	Yes	64.7	9	9	30	190	-	-	1.06	-	18	No	Max
15	Yes	51.9	7	7	51	169	-	-	1.09	-	17	Yes	Max
16	Yes	59.4	8	8	20	200	193	Yes	1.09	17	15	No	Max
17	Yes	58.2	5	6	46	174	159	No	0.92	16	14	Yes	Max
18	Yes	46	5	5	44	176	168	Yes	1.04	19	16	No	Max
19	Yes	45.5	6	6	39	181	210	Yes	0.98	18	15	Yes	Max
20	Yes	58.6	7	7	33	187	169	No	1	19	14	No	Peak
21	Yes	44.7	5	5	37	183	188	Yes	1.06	17	14	No	Max
22	Yes	56.7	7	7	43	177	189	Yes	1.04	19	15	No	Max
23	Yes	53.6	7	7	50	170	157	No	1.07	20	16	No	Max
24	Yes	54.4	7	7	23	197	182	No	1.16	15	13	No	Peak
25	Yes	54.2	8	8	53	167	172	Yes	1.06	-	17	No	Max
26	Yes	54.9	6	7	28	192	173	No	0.97	17	13	Yes	Max
27	Yes	51.2	7	7	47	173	172	Yes	1	-	18	Yes	Max
28	Yes	51.8	6	6	21	199	182	No	1	19	15	No	Peak

## Sheet: VO2plateau
Participant	VO2max/peak_Lab (ml/kg/min)	Last stage	VO2max/peak stage	Stage 1			Average	Stage 2			Average	Stage 3			Average	Stage 4			Average	Stage 5			Average	Stage 6			Average	Stage 7			Average	Stage 8			Average	Stage 9			Average	Difference between stages:	1 to 2	2 to 3	3 to 4	4 to 5	5 to 6	6 to 7	7 to 8	8 to 9	Average stage-to-stage difference (excluding last stage)
1	36.8	5	5	25.6	26.9	27.6	26.7	27.9	31.1	31.9	30.3	31.7	34.3	35.2	33.7333	35.1	36.5	36.5	36.0333	36.1	36.8		36.45				#DIV/0!				#DIV/0!				#DIV/0!				#DIV/0!		3.6	3.43333	2.3	0.416667	#DIV/0!	#DIV/0!	#DIV/0!	#DIV/0!	3.11111
2	50.4	5	5	28.7	30.6	30.9	30.0667	31.1	32.9	33.9	32.6333	33.9	36.7	39.1	36.5667	39.4	40.7	42.4	40.8333	42.9	44.8	50.4	46.0333				#DIV/0!				#DIV/0!				#DIV/0!				#DIV/0!		2.56667	3.93333	4.26667	5.2	#DIV/0!	#DIV/0!	#DIV/0!	#DIV/0!	3.58889
3	53.8	7	7	21.2	26.8	25.9	24.6333	28.3	27.7	30	28.6667	32.1	35.1	34.1	33.7667	34.1	38	36.6	36.2333	37.1	43.8	42.9	41.2667	46.4	50.9	50.6	49.3	51.3	53.8		52.55				#DIV/0!				#DIV/0!		4.03333	5.1	2.46667	5.03333	8.03333	3.25	#DIV/0!	#DIV/0!	4.93333
4	52.9	8	7	27.8	27.1	28	27.6333	28.1	30.2	29	29.1	33.8	35.2	33.5	34.1667	31.2	38	38.7	35.9667	39.6	44.6	42.6	42.2667	41.4	49.4	47.7	46.1667	45.6	52.9	49.6	49.3667	51.2			51.2				#DIV/0!		1.46667	5.06667	1.8	6.3	3.9	3.2	1.83333	#DIV/0!	3.62222
5	37.3	4	4	26.3	27.2	26.9	26.8	29.6	30.5	30.5	30.2	31.1	33.2	33.9	32.7333	35.5	37	37.3	36.6				#DIV/0!				#DIV/0!				#DIV/0!				#DIV/0!				#DIV/0!		3.4	2.53333	3.86667	#DIV/0!	#DIV/0!	#DIV/0!	#DIV/0!	#DIV/0!	2.96667
6	46	6	6	24.8	28	26.2	26.3333	28.8	29.6	29.5	29.3	32.7	34.5	34.6	33.9333	36.2	38.1	38.3	37.5333	41.9	43.9	43.5	43.1	43.9	46	44.4	44.7667				#DIV/0!				#DIV/0!				#DIV/0!		2.96667	4.63333	3.6	5.56667	1.66667	#DIV/0!	#DIV/0!	#DIV/0!	4.19167
7	42.7	5	5	25.7	28.3	27	27	29.2	30.7	28.1	29.3333	32.6	36.4	33.3	34.1	37.9	38.2	37.9	38	42.3	42.7	42.6	42.5333				#DIV/0!				#DIV/0!				#DIV/0!				#DIV/0!		2.33333	4.76667	3.9	4.53333	#DIV/0!	#DIV/0!	#DIV/0!	#DIV/0!	3.66667
8	43.1	5	5	26.3	27.7	28.9	27.6333	29.6	30.7	30.9	30.4	34.2	35.8	36.4	35.4667	37.6	39.5	40.3	39.1333	42	43.1		42.55				#DIV/0!				#DIV/0!				#DIV/0!				#DIV/0!		2.76667	5.06667	3.66667	3.41667	#DIV/0!	#DIV/0!	#DIV/0!	#DIV/0!	3.83333
9	44.6	6	5	26.4	26.7	26.8	26.6333	29.1	28.5	29.1	28.9	32.1	34.8	34.7	33.8667	36.8	38.7	38.6	38.0333	38.8	43.9	44.6	42.4333	43	44.2		43.6				#DIV/0!				#DIV/0!				#DIV/0!		2.26667	4.96667	4.16667	4.4	1.16667	#DIV/0!	#DIV/0!	#DIV/0!	3.95
10	61.9	8	8	24.1	25.3	24.9	24.7667	26.6	29.2	28.3	28.0333	32.3	33.9	33.2	33.1333	37.2	38.3	38.3	37.9333	44.3	47.2	47.1	46.2	49.9	51	51.4	50.7667	55	57.8	59.2	57.3333	59.5	61.9	60.1	60.5				#DIV/0!		3.26667	5.1	4.8	8.26667	4.56667	6.56667	3.16667	#DIV/0!	5.42778
11	51.7	6	6	21.3	31.2	29.7	27.4	32.8	34.4	33.8	33.6667	33.5	37.1	37.7	36.1	38.1	39.9	41.1	39.7	42.8	47.2	48.4	46.1333	49.8	51.2	51.7	50.9				#DIV/0!				#DIV/0!				#DIV/0!		6.26667	2.43333	3.6	6.43333	4.76667	#DIV/0!	#DIV/0!	#DIV/0!	4.68333
12	47.5	7	7	23.5	24.8	27.7	25.3333	27	26.4	29.8	27.7333	32.3	31.1	32.5	31.9667	35.9	35.1	35.8	35.6	40.3	40.9	43	41.4	45	45.1	46.4	45.5	47.5			47.5				#DIV/0!				#DIV/0!		2.4	4.23333	3.63333	5.8	4.1	2	#DIV/0!	#DIV/0!	4.03333
13	63.6	8	8	26.5	26.1	27.7	26.7667	29.6	28.2	30	29.2667	36	36.3	35.6	35.9667	40.4	40.2	40.3	40.3	46.8	46	45.3	46.0333	52.2	51.7	48.6	50.8333	57.4	57.8	55.2	56.8	60.6	62.1	63.6	62.1				#DIV/0!		2.5	6.7	4.33333	5.73333	4.8	5.96667	5.3	#DIV/0!	5.00556
14	64.7	9	9	23.6	28.8	28.5	26.9667	31.8	30.9	31.2	31.3	34.3	35.3	35.9	35.1667	39.3	39.2	39.1	39.2	44.9	46.6	46.1	45.8667	49.8	51.5	50.5	50.6	53.8	58.6	58.7	57.0333	60.8	63	62.4	62.0667	64.7			64.7		4.33333	3.86667	4.03333	6.66667	4.73333	6.43333	5.03333	2.63333	5.01429
15	51.9	7	7	25.1	34.3	31.8	30.4	33.6	33.6	33.4	33.5333	37.1	38.5	38.1	37.9	40.3	41.9	41.4	41.2	44.3	46.4	47.4	46.0333	48.9	50	50.8	49.9	51.9	50.5		51.2				#DIV/0!				#DIV/0!		3.13333	4.36667	3.3	4.83333	3.86667	1.3	#DIV/0!	#DIV/0!	3.9
16	59.4	8	8	21	23.8	24.4	23.0667	26.7	27.5	27.8	27.3333	34.8	35.3	36.2	35.4333	39.1	39.3	40.5	39.6333	44	44.4	47.2	45.2	48.1	50.8	49.6	49.5	52.9	55	55.2	54.3667	57.4	59.4	58.5	58.4333				#DIV/0!		4.26667	8.1	4.2	5.56667	4.3	4.86667	4.06667	#DIV/0!	5.21667
17	58.2	7	6	33.5	30.6	32.8	32.3	32.5	33.6	36.1	34.0667	39.5	38.9	41.8	40.0667	42.8	45.4	46	44.7333	51.7	52.5	54.1	52.7667	56.8	57.5	58.2	57.5	54.6			54.6				#DIV/0!				#DIV/0!		1.76667	6	4.66667	8.03333	4.73333	-2.9	#DIV/0!	#DIV/0!	5.04
18	46	5	5	23.8	26.2	25.5	25.1667	27.9	28.5	28.6	28.3333	33.1	34.9	36	34.6667	38.5	39.5	40.2	39.4	44.2	45.5	46	45.2333				#DIV/0!				#DIV/0!				#DIV/0!				#DIV/0!		3.16667	6.33333	4.73333	5.83333	#DIV/0!	#DIV/0!	#DIV/0!	#DIV/0!	4.74444
19	45.5	6	6	28.5	29.4	30.4	29.4333	31.9	32.2	34.6	32.9	37	36.7	39.3	37.6667	41	40.5	42.4	41.3	44.2	44.2	43.5	43.9667	45.5	45.4	43.9	44.9333				#DIV/0!				#DIV/0!				#DIV/0!		3.46667	4.76667	3.63333	2.66667	0.966667	#DIV/0!	#DIV/0!	#DIV/0!	3.63333
20	58.6	7	7	28.8	32.6	31.7	31.0333	36.1	34.7	34.6	35.1333	39.4	40.4	40.2	40	42.9	44.2	42.7	43.2667	47.3	49.8	50.4	49.1667	52.7	54.1	54.1	53.6333	56.1	58.6	58.6	57.7667				#DIV/0!				#DIV/0!		4.1	4.86667	3.26667	5.9	4.46667	4.13333	#DIV/0!	#DIV/0!	4.52
21	44.7	5	5	21	27.1	27.5	25.2	29	31.1	29.3	29.8	33.7	35.6	36.5	35.2667	37.4	39.1	39.6	38.7	42.3	44.7	43.6	43.5333				#DIV/0!				#DIV/0!				#DIV/0!				#DIV/0!		4.6	5.46667	3.43333	4.83333	#DIV/0!	#DIV/0!	#DIV/0!	#DIV/0!	4.5
22	56.7	7	7	30.4	30.3	30.5	30.4	31.9	32.9	32.3	32.3667	36.4	38	38.3	37.5667	40.4	40.6	41.7	40.9	45.6	48	48.9	47.5	51.7	52.2	53.9	52.6	56.7	55.4		56.05				#DIV/0!				#DIV/0!		1.96667	5.2	3.33333	6.6	5.1	3.45	#DIV/0!	#DIV/0!	4.44
23	53.6	7	7	26.5	27.1	31.3	28.3	30.1	30.1	33.1	31.1	35.5	35.7	37.2	36.1333	39.5	39.2	40.3	39.6667	43.8	44.3	47.1	45.0667	48.7	49.8	50.9	49.8	52.5	53.6		53.05				#DIV/0!				#DIV/0!		2.8	5.03333	3.53333	5.4	4.73333	3.25	#DIV/0!	#DIV/0!	4.3
24	54.4	7	7	26.6	27.4	27.5	27.1667	29.2	31.1	31.4	30.5667	33.7	35.4	34.3	34.4667	37.5	39.4	38.5	38.4667	44.2	45.6	43.4	44.4	48.4	49.6	48.8	48.9333	53.2	54.4		53.8				#DIV/0!				#DIV/0!		3.4	3.9	4	5.93333	4.53333	4.86667	#DIV/0!	#DIV/0!	4.35333
25	54.2	8	8	18.5	23	23.3	21.6	25.1	26.8	26.8	26.2333	27.4	27.3	27.5	27.4	30.4	34	33.4	32.6	35.4	37.9	38.3	37.2	41.5	44.7	45.7	43.9667	48	51	52.1	50.3667	54.2			54.2				#DIV/0!		4.63333	1.16667	5.2	4.6	6.76667	6.4	3.83333	#DIV/0!	4.79444
26	54.9	7	6	28.1	31	30.2	29.7667	32.8	34.2	34.3	33.7667	39	40.3	41.1	40.1333	43.7	44.4	44.3	44.1333	49.4	50.7	51	50.3667	53.3	54.7	54.9	54.3	53.4			53.4				#DIV/0!				#DIV/0!		4	6.36667	4	6.23333	3.93333	-0.9	#DIV/0!	#DIV/0!	4.90667
27	51.2	7	7	28.2	29.7	29.8	29.2333	32.7	31.5	32.1	32.1	34.8	35.8	36	35.5333	38.4	39.3	39.9	39.2	41.5	45.5	45.9	44.3	47.4	49.4	50.4	49.0667	51.2			51.2				#DIV/0!				#DIV/0!		2.86667	3.43333	3.66667	5.1	4.76667	2.13333	#DIV/0!	#DIV/0!	3.96667
28	51.8	6	6	31.7	30.1	34.1	31.9667	33.7	32.7	36	34.1333	38.4	39.3	40.7	39.4667	42.5	43.2	43	42.9	46.7	48.9	49.3	48.3	50.5	51.8		51.15				#DIV/0!				#DIV/0!				#DIV/0!		2.16667	5.33333	3.43333	5.4	2.85	#DIV/0!	#DIV/0!	#DIV/0!	4.08333
[truncated: 1 more columns]

## Sheet: Hill_run
Participant	Age	Age-predicted max HR=220-age	VO2max_lab	VO2peak_lab	Run time (h)	Distance (km)	Pace (km/h)	%VO2/RER data available of total run	%HR data available of total run	Average HR	Average RER	Average VO2	%maxHR	%VO2max_lab	%VO2peak_lab
1	57	163	36.8	-	1.50083	-	-	11.1111	-	-	0.747	39.54	-	107.446	-
2	55	165	50.4	-	1.10917	8	7.21262	67	-	-	0.863111	40.2444	-	79.8501	-
3	21	199	-	53.8	1.01028	8.7	8.61149	31.405	-	-	0.885	47.2263	-	-	87.7813
4	22	198	52.9	-	0.888056	7.9	8.89584	100	-	-	0.847736	45.5849	-	86.1718	-
5	58	162	37.3	-	1.41833	9.17	6.46533	100	100	151	0.850941	31.0835	93.2099	83.3339	-
6	58	162	46	-	1.00083	7.9	7.89342	100	100	131	0.736508	38.6508	80.8642	84.0235	-
7	57	163	-	42.7	1.12639	8.1	7.19112	-	-	-	-	-	-	-	-
8	31	189	43.1	-	1.13111	8.2	7.24951	100	100	177	0.774412	40.5926	93.6508	94.1825	-
9	21	199	44.6	-	1.00861	8.3	8.22914	100	100	169	0.762131	43.3656	84.9246	97.2322	-
10	23	197	61.9	-	0.797778	7.9	9.90251	100	100	153	0.75875	49.0333	77.665	79.2138	-
11	60	160	51.7	-	1.07056	8.015	7.48677	100	100	162	0.755625	46.6047	101.25	90.1445	-
12	52	168	47.5	-	1.0575	7.9	7.47045	100	100	146	0.822969	36.4937	86.9048	76.8289	-
13	36	184	63.6	-	0.652222	7.92	12.1431	100	100	174.179	0.832308	59.9333	94.6628	94.2348	-
14	30	190	64.7	-	0.610833	8.11	13.2769	-	-	-	-	-	-	-	-
15	51	169	51.9	-	0.836111	7.7	9.2093	-	-	-	-	-	-	-	-
16	20	200	59.4	-	0.7875	7.8	9.90476	-	100	171	-	-	85.5	-	-
17	46	174	58.2	-	1.11667	9.3	8.32836	87	87	145.707	0.687931	48.9603	83.7396	84.1243	-
18	44	176	46	-	1.06111	10	9.42408	-	-	-	-	-	-	-	-
19	39	181	45.5	-	1.26667	12.1	9.55263	63.1579	73	163.5	0.746667	45.2854	90.3315	99.5284	-
20	33	187	-	58.6	0.735833	7.96	10.8177	100	100	155.4	0.778	53.1644	83.1016	-	90.7243
21	37	183	44.7	-	1.31778	8.2	6.2226	100	100	176.797	0.780759	32.0329	96.6106	71.662	-
22	43	177	56.7	-	0.935278	7.8	8.33977	100	100	170.839	0.782143	45.6554	96.5194	80.5209	-
23	50	170	53.6	-	0.861667	7.9	9.16828	73.0769	73	148.553	0.827895	45.1342	87.3839	84.2056	-
24	23	197	-	54.4	0.787778	7.76	9.85049	100	100	166.354	0.838333	50.6792	84.4437	-	93.1602
25	53	167	54.2	-	0.845833	7.9	9.3399	39.2157	94	149.625	0.845	46.875	89.5958	86.4852	-
26	28	192	54.9	-	0.916667	8.11	8.84727	100	-	-	0.788545	45.0764	-	82.1063	-
27	47	173	51.2	-	-	-	-	-	-	-	-	-	-	-	-
28	21	199	-	51.8	0.948611	7.9	8.32796	-	-	-	-	-	-	-	-

## Sheet: Hill_run_per_km
Participant	Hill run pace (km/h)	Pace (km/min)	min/km	Mean HR 1 km	Mean HR 2 km	Mean HR 3 km	Mean HR 4 km	Mean HR 5 km	Mean HR 6 km	Mean HR 7 km	Mean HR 8 km	Mean RER 1 km	Mean RER 2 km	Mean RER 3 km	Mean RER 4 km	Mean RER 5 km	Mean RER 6 km	Mean RER 7 km	Mean RER 8 km	Mean VO2 1 km	Mean VO2 2 km	Mean VO2 3 km	Mean VO2 4 km	Mean VO2 5 km	Mean VO2 6 km	Mean VO2 7 km	Mean VO2 8 km
1	-	-	-	-	-	-	-	-	-	-	-	-	-	-	-	-	-	-	-	-	-	-	-	-	-	-	-
2	7.21262	0.12021	8.31875	-	-	-	-	-	-	-	-	0.93875	0.93	0.88	0.83	0.82	0.75	-	-	37.925	43.3375	39.625	40.7625	40.4375	38.86	-	-
3	8.61149	0.143525	6.96743	-	-	-	-	-	-	-	-	0.907143	0.894286	0.848333	-	-	-	-	-	42.1714	51.5857	48.2	-	-	-	-	-
4	8.89584	0.148264	6.74473	-	-	-	-	-	-	-	-	0.954286	0.935714	0.858571	0.847143	0.818571	0.737143	0.774286	0.8625	44.5143	50.6143	47.6714	47.5571	45.3286	44.7429	40.4714	42.425
5	6.46533	0.107756	9.28026	145.333	145	150.556	153.556	149.667	153.333	150	152.333	0.931111	0.885556	0.83	0.833333	0.836667	0.84	0.813333	0.815556	31.3444	29.0556	32.7889	33.5889	30.0333	33.9444	30.8667	30.0667
6	7.89342	0.131557	7.60127	127.125	136.625	135.125	133.625	134.25	126.25	126.5	125.286	0.85625	0.78125	0.725	0.685	0.665	0.66875	0.735	0.781429	42.1	45.4625	41.875	41.8125	41.5875	34.5375	32.0625	28.5
7	7.19112	0.119852	8.34362	-	-	-	-	-	-	-	-	-	-	-	-	-	-	-	-	-	-	-	-	-	-	-	-
8	7.24951	0.120825	8.27642	172.125	181.625	178.625	179.625	179.375	169.75	173	175.75	0.8925	0.83625	0.76875	0.72625	0.695	0.675	0.74625	0.81	38.25	45.95	45.5375	45.975	46.2375	35.85	35.025	33.85
9	8.22914	0.137152	7.29116	159.143	175	178.143	170.429	174.429	161	172.429	164.857	0.847143	0.765714	0.742857	0.758571	0.741429	0.725714	0.734286	0.788571	46.6	52.3	51.7714	45.4571	46.0143	35.9857	39.4571	36.1429
10	9.90251	0.165042	6.05907	141.667	158.333	152.667	156	159.333	151	155.167	150.8	0.898333	0.828333	0.751667	0.725	0.756667	0.696667	0.69	0.718	41.9333	58.5333	56.7333	57.5667	58.2	43.4167	35.0667	40.76
11	7.48677	0.124779	8.01414	146.5	158.875	167.5	169.875	169.875	160.625	158.5	162.625	0.8525	0.78875	0.755	0.70625	0.6925	0.69	0.7425	0.8175	43.6125	51.15	52.8125	54	51.9875	42.125	36.85	40.3
12	7.47045	0.124507	8.03165	140.125	156.75	155.25	151.625	147.625	136.75	136.125	144.375	0.87375	0.8925	0.865	0.82875	0.7675	0.7275	0.75375	0.875	39.45	46.1375	41.4	39.35	36.35	32.025	27.25	29.9875
13	12.1431	0.202385	4.94108	162.2	172.6	176.4	179	179	172.6	173.8	178.75	0.984	0.888	0.844	0.844	0.832	0.768	0.702	0.7875	51.2	63.46	63.6	62.52	62.38	57.52	58.5	60.375
14	13.2769	0.221282	4.51911	-	-	-	-	-	-	-	-	-	-	-	-	-	-	-	-	-	-	-	-	-	-	-	-
15	9.2093	0.153488	6.51515	-	-	-	-	-	-	-	-	-	-	-	-	-	-	-	-	-	-	-	-	-	-	-	-
16	9.90476	0.165079	6.05769	166.167	175.333	175.667	172.833	165.333	166.833	167.167	175.8	-	-	-	-	-	-	-	-	-	-	-	-	-	-	-	-
17	8.32836	0.138806	7.2043	130.857	145.286	149.714	153.143	154.429	148.571	146.714	145.286	0.724286	0.727143	0.69	0.674286	0.662857	0.638571	0.658571	0.721429	42.1143	52.9	55.1857	56.6429	58.3429	48.3286	43.1286	41.9714
18	9.42408	0.157068	6.36667	-	-	-	-	-	-	-	-	-	-	-	-	-	-	-	-	-	-	-	-	-	-	-	-
19	9.55263	0.159211	6.28099	162.333	159.833	149.667	164.333	166.333	169	168.667	166.167	0.87	0.798333	0.738333	0.723333	0.74	0.705	0.696667	0.701667	47.7167	48.8333	41.8	43.65	46.4833	46.15	45.4333	42.2167
20	10.8177	0.180294	5.54648	142	156	158	159.167	158.667	156.167	157	157	0.833333	0.845	0.82	0.798333	0.755	0.685	0.706667	0.783333	45.65	57.7	58.2833	57.1	54.35	49.95	50.2	51
21	6.2226	0.10371	9.64228	175.2	182.3	179.8	182.6	170.3	173.3	169.8	181.556	0.913	0.824	0.796	0.774	0.733	0.696	0.714	0.797778	37.25	37.14	33.04	34.45	28.04	28.18	27.03	31.0333
22	8.33977	0.138996	7.19444	166.143	176.571	175.286	177.143	172.571	165.286	162.286	171.429	0.868571	0.842857	0.807143	0.797143	0.771429	0.711429	0.695714	0.762857	45.1	49.7857	49.2429	48.5857	46.9	41.7857	39.3857	44.4571
23	9.16828	0.152805	6.5443	141.143	146.857	151.714	153	150.857	-	-	-	0.9	0.814286	0.802857	0.827143	0.827143	-	-	-	42.9571	48.9143	47.9571	45.8714	42.1571	-	-	-
24	9.85049	0.164175	6.09107	152	167	168.333	171.167	169.833	167.167	164.833	170.5	0.963333	0.933333	0.853333	0.835	0.82	0.773333	0.725	0.803333	46.2667	56.3833	55.0833	53.55	51.4833	46.6833	45.4833	50.5
25	9.3399	0.155665	6.42405	146.5	150.833	156.5	156.333	161.333	140.5	141.167	143.833	0.933333	0.83	0.79	-	-	-	-	-	42.3833	50.4333	49.4667	-	-	-	-	-
26	8.84727	0.147455	6.78175	-	-	-	-	-	-	-	-	0.87	0.878571	0.818571	0.797143	0.782857	0.694286	0.671429	0.796667	41.7429	47.9571	49.0571	48.4714	47.0857	41.7	38.9143	45.7833
27	-	-	-	-	-	-	-	-	-	-	-	-	-	-	-	-	-	-	-	-	-	-	-	-	-	-	-
28	8.32796	0.138799	7.20464	-	-	-	-	-	-	-	-	-	-	-	-	-	-	-	-	-	-	-	-	-	-	-	-
